# Supplementary material for: Impact of Thermal Processing on the Composition of Curcuma longa Rhizome
Source: Foods. 2023 Aug 17;12(16):3086. doi: 10.3390/foods12163086 (PMC10453412; doi:10.3390/foods12163086)
Supplement: Supplementary file 1 [file foods-12-03086-s001.zip]

Archive with 1 entries (1 files):
- foods-2498688-supplementary.pdf
